# Supplementary material for: Minimal tool set for a prokaryotic circadian clock
Source: BMC Evol Biol. 2017 Jul 21;17:169. doi: 10.1186/s12862-017-0999-7 (PMC5520375; doi:10.1186/s12862-017-0999-7)
Supplement: Supplementary file 2 — Supplement 2. This file contains the data of Table S5 in a CSV file. (CSV 7 kb) [file 12862_2017_999_MOESM2_ESM.csv]

Syn6803	Syc7942	ProMED4	Cyn51142	Ana7120	Function
sll0158	1085	PMM0584	cce_2248	all0713	1,4-alpha-glucan branching enzyme
sll1817	2210	PMM1536	cce_4038	all4192	30S ribosomal protein S11
sll1096	0887	PMM1511	cce_4091	all4340	30S ribosomal protein S12
ssl3437	2223	PMM1549	cce_4023	asl4206	30S ribosomal protein S17
ssl3432	2228	PMM1554	cce_4018	asl4211	30S ribosomal protein S19
sll1260	2530	PMM0753	cce_0705	all4792	30S ribosomal protein S2
sll1804	2226	PMM1552	cce_4020	all4209	30S ribosomal protein S3
sll1812	2216	PMM1542	cce_4031	all4199	30S ribosomal protein S5
sll1097	0886	PMM1510	cce_4090	all4339	30S ribosomal protein S7
sll1809	2219	PMM1545	cce_4028	all4202	30S ribosomal protein S8
sll1822	2205	PMM1531	cce_4043	all4187	30S ribosomal protein S9
sll1821	2206	PMM1532	cce_4042	all4188	50S ribosomal protein L13
sll1802	2229	PMM1555	cce_4017	all4212	50S ribosomal protein L2
slr1678	1219	PMM1344	cce_1391	all0147	50S ribosomal protein L21
sll1803	2227	PMM1553	cce_4019	all4210	50S ribosomal protein L22
sll1807	2221	PMM1547	cce_4025	asl4204	50S ribosomal protein L24
sll1799	2232	PMM1558	cce_4013	all4215	50S ribosomal protein L3
sll1800	2231	PMM1557	cce_4015	all4214	50S ribosomal protein L4
sll1810	2218	PMM1544	cce_4029	all4201	50S ribosomal protein L6
sll0329	0039	PMM0770	cce_3746	alr5275	6-phosphogluconate dehydrogenase
sll1323	0333	PMM1454	cce_4485	all0008	ATP synthase subunit b' of CF(0)
sll1908	1501	PMM1354	cce_2134	alr1890	D-3-phosphoglycerate dehydrogenase
sll0519	1343	PMM0160	cce_2224	alr0223	NADH dehydrogenase subunit 1
slr0331	1976	PMM0150	cce_4299	alr3957	NADH dehydrogenase subunit 4 (involved in photosystem-1 cyclic electron flow)
sll0689	2359	PMM1600	cce_1688, cce_2468	alr0091, all1303	Na+/H+ antiporter
sll1818	2209	PMM1535	cce_4039	all4191	RNA polymerase alpha subunit
slr1265	1523	PMM1484	cce_3838	alr1595	RNA polymerase gamma-subunit
sll0306, sll2012	1746, 0672	PMM1629	cce_3594, cce_0644	alr3810, alr3800	RNA polymerase group 2 sigma factor
slr1424	1740	PMM0021	cce_2372	alr5066	UDP-N-acetylenolpyruvoylglucosamine reductase
sll0108	0442	PMM0263	cce_3261	alr0991	ammonium/methylammonium permease
ssl2667	0450	PMM0418	cce_1017	asr1309	an assembly factor for iron-sulfur culsters
slr0585	0009	PMM1707	cce_4370	alr4798	argininosuccinate synthetase
slr0549	1848	PMM1654	cce_0293	all3680	aspartate beta-semialdehyde dehydrogenese
slr1720	1313	PMM1688	cce_4152	all2436	aspartyl-tRNA synthetase
sll1498	2122	PMM0951	cce_0902	alr1155	carbamoyl-phosphate synthase small chain
sll1028, sll1029	1421	PMM0549	cce_4283, cce_4282	alr0867, all0868	carbon dioxide concentrating mechanism protein CcmK
slr1390	0942	PMM0743	cce_1270	all3642	cell division protein FtsH
sll0109	1915	PMM1181	cce_3372	all4012	chorismate mutase
slr0757	1217	PMM1343	cce_0423	alr2885	circadian clock protein KaiB homolog
slr1138	2604	PMM0444	cce_1975	alr0952	cytochrome c oxidase subunit III
slr0550	1847	PMM1653	cce_0294	all3679	dihydrodipicolinate synthase
slr1626	0040	PMM0591	cce_4420	alr3512	dihydroneopterin aldolase
slr2026	2303	PMM0830	cce_4305	alr4386	dihydropteroate synthase
slr1051	0126	PMM0282	cce_0460	all4391	enoyl-[acyl-carrier-protein] reductase
sll0018	1443	PMM0781	cce_1357	all4563	fructose-bisphosphate aldolase, class II
slr1843	2334	PMM1074	cce_2536	all4019	glucose 6-phosphate dehydrogenase
slr0638	2457	PMM1165	cce_3990	all1985	glycyl-tRNA synthetase alpha chain
slr1718	2589	PMM0614	cce_1018	all2568	hypothetical protein
sll0098	1758	PMM1481	cce_2727	all0355	hypothetical protein
sll0996	2374	PMM1305	cce_2810	alr1312	hypothetical protein
slr1847	0464	PMM0020	cce_4379	alr5067	hypothetical protein
slr1471	1617	PMM1186	cce_1364	alr3415	hypothetical protein
slr1577	0426	PMM0909	cce_0429	all5166	hypothetical protein
ssr0332	0658	PMM1563	cce_4619	asr4076	hypothetical protein
slr0742	2023	PMM1491	cce_1842	alr3828	hypothetical protein
ssl0353	2017	PMM0061	cce_0650	asl0940	hypothetical protein
slr0362	2396	PMM0789	cce_0268	alr3102	hypothetical protein
sll1898	2601	PMM0447	cce_4599	all0949	hypothetical protein
slr1896	0286	PMM0390	cce_2055	all0876	hypothetical protein
sll0372	0362	PMM0239	cce_2501	all2849	hypothetical protein
sll1866	1864	PMM0319	cce_4203	alr0116	hypothetical protein
sll0854	0826	PMM1517	cce_3387	all3378	hypothetical protein
slr0506	2503	PMM0542	cce_0320	all1743	light-dependent NADPH-protochlorophyllide oxidoreductase
slr0772	1838	PMM0544	cce_1954	alr3441	light-independent protochlorophyllide reductase subunit ChlB
slr1540	1826	PMM0797	cce_3779	alr4831	mRNA-binding protein
slr1055	2137	PMM0831	cce_4358	all4365	magnesium protoporphyrin IX chelatase subunit H
slr2033	1179	PMM0295	cce_1309	alr3843	membrane-associated rubredoxin, essential for photosystem I assembly
sll0902	2514	PMM1263	cce_3251	alr4907	ornithine carbamoyltransferase
sll1553	1293	PMM0871	cce_1321	alr4958	phenylalanyl-tRNA synthetase
sll0684	2441	PMM0725	cce_0883	all4572	phosphate transport ATP-binding protein PstB homolog
slr0597	0396	PMM0266	cce_4354	all3093	phosphoribosyl aminoimidazole carboxy formyl formyltransferase/inosinemonophosphate cyclohydrolase (PUR-H(J))
slr1645	0343	PMM0507	cce_3633	all1258	photosystem II 11 kD protein
sll0851	0656	PMM1158	cce_0659	alr4291	photosystem II CP43 protein
slr1311, sll1867, slr1181	0893, 1389, 0424	PMM0223	cce_3411, cce_0267, cce_3501, cce_0636	alr3742, alr4866, alr4592, alr3727, all3572	photosystem II D1 protein
slr0906	0697	PMM0315	cce_1837	all0138	photosystem II core light harvesting protein
sll0427	0294	PMM0228	cce_2572	all3854	photosystem II manganese-stabilizing polypeptide
sll0849, slr0927	1637, 0655	PMM1157	cce_2485, cce_0660	alr4290, alr4548	photosystem II reaction center D2 protein
sll0171	2308	PMM1687	cce_4346	all4609	probable aminomethyltransferase
slr1673	1199	PMM1299	cce_0402	alr0175	probable tRNA/rRNA methyltransferase
slr0774	0142	PMM0929	cce_4646	all0121	protein-export membrane protein SecD
sll1786	1521	PMM1486	cce_3489	alr1593	putative deoxyribonuclease, tatD homolog
slr2034	1178	PMM0296	cce_1308	alr3844	putative homolog of plant HCF136, which is essential for stability or assembly of photosystem II
sll1841	1068	PMM0405	cce_2750	alr3606	pyruvate dehydrogenase dihydrolipoamide acetyltransferase component (E2)
sll1282	2244	PMM1643	cce_4679	alr3993	riboflavin synthase beta subunit
slr0194	0584	PMM1489	cce_0103	all0888	ribose 5-phosphate isomerase
slr0012	1427	PMM0551	cce_3164	alr1526	ribulose bisphosphate carboxylase small subunit
slr0743	2022	PMM1492	cce_1841	alr3829	similar to N utilization substance protein
ssr1600	2121	PMM0950	cce_1801	asr1156	similar to anti-sigma f factor antagonist
sll1820	2207	PMM1533	cce_4041	all4189	tRNA pseudouridine synthase 1
sll1980	2128	PMM0242	cce_0972	alr0570	thiol:disulfide interchange protein TrxA
sll1615	1582	PMM0189	cce_4596	all4677	thiophen and furan oxidation protein
sll0755	2309	PMM0856	cce_2409	alr4641	thioredoxin peroxidase
slr1793	2297	PMM0519	cce_4687	all2563	transaldolase
sll1957	0688	PMM0714	cce_3556	alr2766	transcriptional regulator
slr1884	1308	PMM0598	cce_3534	all1269	tryptophanyl-tRNA synthetase
